# Supplementary material for: Challenges of Future Patient Recruitment: A Cross-Sectional Study in Conservative Dentistry Teaching
Source: Dent J (Basel). 2025 Oct 25;13(11):495. doi: 10.3390/dj13110495 (PMC12651384; doi:10.3390/dj13110495)
Supplement: Supplementary file 1 [file dentistry-13-00495-s001.zip]

Archive with 1 entries (1 files):
- dentistry-3865135-supplementary.pdf
